# Supplementary material for: p38 MAPK Inhibition Mitigates Hypoxia-Induced AR Signaling in Castration-Resistant Prostate Cancer
Source: Cancers (Basel). 2021 Feb 17;13(4):831. doi: 10.3390/cancers13040831 (PMC7922949; doi:10.3390/cancers13040831)
Supplement: Supplementary file 1 [file cancers-13-00831-s001.zip]

Archive with 2 entries (2 files):
- cancers-1098619-original-images.pdf
- cancers-1098619-suppl.pdf
